# Supplementary material for: TabularQual: A spreadsheet-based format for annotating and curating logical models in SBML-qual
Source: bioRxiv. 2026 Jun 3:2026.05.31.727710. Preprint. [Version 1] doi: 10.64898/2026.05.31.727710 (PMC13252136; doi:10.64898/2026.05.31.727710)
Supplement: Supplement 1 [file media-1.zip]

Archive with 54 entries (51 files):
- supplementary/
- supplementary/TabularQual_Supplementary_File_S4_SKM_case_study.zip
- __MACOSX/supplementary/._TabularQual_Supplementary_File_S4_SKM_case_study.zip
- supplementary/TabularQual_Supplementary_File_S4_SKM_case_study/
- supplementary/.DS_Store
- __MACOSX/supplementary/._.DS_Store
- supplementary/TabularQual_Supplementary_File_S5_CaSQ_case_study/
- __MACOSX/supplementary/._TabularQual_Supplementary_File_S5_CaSQ_case_study
- supplementary/TabularQual_Supplementary_File_S3_ToyExample_multivalue.xlsx
- __MACOSX/supplementary/._TabularQual_Supplementary_File_S3_ToyExample_multivalue.xlsx
- supplementary/TabularQual_Supplementary_File_S5_CaSQ_case_study.zip
- __MACOSX/supplementary/._TabularQual_Supplementary_File_S5_CaSQ_case_study.zip
- supplementary/TabularQual_Supplementary_Information.docx
- __MACOSX/supplementary/._TabularQual_Supplementary_Information.docx
- supplementary/TabularQual_Supplementary_File_S2_ToyExample.xlsx
- __MACOSX/supplementary/._TabularQual_Supplementary_File_S2_ToyExample.xlsx
- supplementary/TabularQual_Supplementary_File_S1_Specification.docx
- __MACOSX/supplementary/._TabularQual_Supplementary_File_S1_Specification.docx
- supplementary/TabularQual_Supplementary_File_S4_SKM_case_study/.DS_Store
- __MACOSX/supplementary/TabularQual_Supplementary_File_S4_SKM_case_study/._.DS_Store
- supplementary/TabularQual_Supplementary_File_S4_SKM_case_study/tabqual-pss-drought_curated.xlsx
- __MACOSX/supplementary/TabularQual_Supplementary_File_S4_SKM_case_study/._tabqual-pss-drought_curated.xlsx
- supplementary/TabularQual_Supplementary_File_S4_SKM_case_study/tabqual-pss-drought_curated_out.sbml
- __MACOSX/supplementary/TabularQual_Supplementary_File_S4_SKM_case_study/._tabqual-pss-drought_curated_out.sbml
- supplementary/TabularQual_Supplementary_File_S4_SKM_case_study/tabqual-pss-drought_export.xlsx
- __MACOSX/supplementary/TabularQual_Supplementary_File_S4_SKM_case_study/._tabqual-pss-drought_export.xlsx
- supplementary/TabularQual_Supplementary_File_S4_SKM_case_study/readme.txt
- __MACOSX/supplementary/TabularQual_Supplementary_File_S4_SKM_case_study/._readme.txt
- supplementary/TabularQual_Supplementary_File_S5_CaSQ_case_study/mod_out.sbml
- __MACOSX/supplementary/TabularQual_Supplementary_File_S5_CaSQ_case_study/._mod_out.sbml
- supplementary/TabularQual_Supplementary_File_S5_CaSQ_case_study/.DS_Store
- __MACOSX/supplementary/TabularQual_Supplementary_File_S5_CaSQ_case_study/._.DS_Store
- supplementary/TabularQual_Supplementary_File_S5_CaSQ_case_study/apoptosis_Transitions.csv
- __MACOSX/supplementary/TabularQual_Supplementary_File_S5_CaSQ_case_study/._apoptosis_Transitions.csv
- supplementary/TabularQual_Supplementary_File_S5_CaSQ_case_study/apoptosis.xml
- __MACOSX/supplementary/TabularQual_Supplementary_File_S5_CaSQ_case_study/._apoptosis.xml
- supplementary/TabularQual_Supplementary_File_S5_CaSQ_case_study/apoptosis.bnet
- __MACOSX/supplementary/TabularQual_Supplementary_File_S5_CaSQ_case_study/._apoptosis.bnet
- supplementary/TabularQual_Supplementary_File_S5_CaSQ_case_study/apoptosis.xgmml
- __MACOSX/supplementary/TabularQual_Supplementary_File_S5_CaSQ_case_study/._apoptosis.xgmml
- supplementary/TabularQual_Supplementary_File_S5_CaSQ_case_study/mod_Model.csv
- __MACOSX/supplementary/TabularQual_Supplementary_File_S5_CaSQ_case_study/._mod_Model.csv
- supplementary/TabularQual_Supplementary_File_S5_CaSQ_case_study/mod_Transitions.csv
- __MACOSX/supplementary/TabularQual_Supplementary_File_S5_CaSQ_case_study/._mod_Transitions.csv
- supplementary/TabularQual_Supplementary_File_S5_CaSQ_case_study/readme.txt
- __MACOSX/supplementary/TabularQual_Supplementary_File_S5_CaSQ_case_study/._readme.txt
- supplementary/TabularQual_Supplementary_File_S5_CaSQ_case_study/apoptosis_Model.csv
- __MACOSX/supplementary/TabularQual_Supplementary_File_S5_CaSQ_case_study/._apoptosis_Model.csv
- supplementary/TabularQual_Supplementary_File_S5_CaSQ_case_study/mod_Species.csv
- __MACOSX/supplementary/TabularQual_Supplementary_File_S5_CaSQ_case_study/._mod_Species.csv
- supplementary/TabularQual_Supplementary_File_S5_CaSQ_case_study/apoptosis_Species.csv
- __MACOSX/supplementary/TabularQual_Supplementary_File_S5_CaSQ_case_study/._apoptosis_Species.csv
- supplementary/TabularQual_Supplementary_File_S5_CaSQ_case_study/apoptosis.sbml
- __MACOSX/supplementary/TabularQual_Supplementary_File_S5_CaSQ_case_study/._apoptosis.sbml
