# Supplementary material for: TabularQual: A spreadsheet-based format for annotating and curating logical models in SBML-qual
Source: bioRxiv. 2026 Jun 3:2026.05.31.727710. Preprint. [Version 1] doi: 10.64898/2026.05.31.727710 (PMC13252136; doi:10.64898/2026.05.31.727710)
Supplement: Supplement 1 [file media-1.zip › supplementary/TabularQual_Supplementary_File_S4_SKM_case_study/readme.txt]

This folder contains all the files used in the TabularQual - SKM case study.

TabularQual spreadsheet exported from PSS:
- tabqual-pss-drought_export.xlsx

Modified TabularQual file after curation:
- tabqual-pss-drought_curated.xlsx

SBML model file converted from the modified TabularQual files:
- tabqual-pss-drought_curated_out.sbml
