# Supplementary material for: TabularQual: A spreadsheet-based format for annotating and curating logical models in SBML-qual
Source: bioRxiv. 2026 Jun 3:2026.05.31.727710. Preprint. [Version 1] doi: 10.64898/2026.05.31.727710 (PMC13252136; doi:10.64898/2026.05.31.727710)
Supplement: Supplement 1 [file media-1.zip › supplementary/TabularQual_Supplementary_File_S5_CaSQ_case_study/mod_Model.csv]

Created	2026-05-05T19:51:25
Modified	2026-05-05T23:22:00Z
Creator1	Niarakis, Anna, "University of Toulouse"
Creator2	Li, Luna, "Center for Reproducible Biomedical Modeling, University of Washington", lixy@uw.edu
Version	.\apoptosis.sbml
Notes1	Created with CaSQ 1.4.4
