# Supplementary material for: TabularQual: A spreadsheet-based format for annotating and curating logical models in SBML-qual
Source: bioRxiv. 2026 Jun 3:2026.05.31.727710. Preprint. [Version 1] doi: 10.64898/2026.05.31.727710 (PMC13252136; doi:10.64898/2026.05.31.727710)
Supplement: Supplement 1 [file media-1.zip › supplementary/TabularQual_Supplementary_File_S5_CaSQ_case_study/readme.txt]

This folder contains all the files used in the TabularQual - CaSQ case study.

CellDesigner XML obtained from the COVID-19 Disease Map:
- apoptosis.xml

Files generated by CaSQ using the CellDesigner XML:
- apoptosis.sbml
- apoptosis.bnet
- apoptosis.xgmml
- apoptosis_Model.csv
- apoptosis_Species.csv
- apoptosis_Transitions.csv
Note that the three csv files are TabularQual files.

Modified TabularQual files after curation:
- mod_Model.csv
- mod_Species.csv
- mod_Transitions.csv

SBML model file converted from the modified TabularQual files:
- mod_out.sbml
